# Supplementary material for: Hepatocellular Carcinoma Recurrence and Mortality Rate Post Liver Transplantation: Meta-Analysis and Systematic Review of Real-World Evidence
Source: Cancers (Basel). 2022 Oct 19;14(20):5114. doi: 10.3390/cancers14205114 (PMC9599880; doi:10.3390/cancers14205114)
Supplement: Supplementary file 1 [file cancers-14-05114-s001.zip]

Archive with 1 entries (1 files):
- cancers-1845274-supplementary.pdf
